# Supplementary material for: The Effects of ESC/ESH-Based Written Generic Lifestyle Advice and a Nutraceutical on 24-Hour Blood Pressure in Patients with High–Normal Office Blood Pressure and Low–Moderate Cardiovascular Risk
Source: Nutrients. 2023 Dec 13;15(24):5099. doi: 10.3390/nu15245099 (PMC10745575; doi:10.3390/nu15245099)
Supplement: Supplementary file 1 [file nutrients-15-05099-s001.zip]

Archive with 1 entries (1 files):
- nutrients-2754361-supplementary.pdf
